# Supplementary material for: Genomic Evidence for Sequestration of Influenza A Virus Lineages in Sea Duck Host Species
Source: Viruses. 2021 Jan 24;13(2):172. doi: 10.3390/v13020172 (PMC7911388; doi:10.3390/v13020172)
Supplement: Supplementary file 1 [file viruses-13-00172-s001.zip]

Archive with 6 entries (6 files):
- supplemental file 1 NS segment
- supplemental file 2 PA segment
- supplemental file 3 MP segment
- supplemental file 4 PB2 segment
- supplemental file 5 eurasian NS segment
- supplemental table 1.docx
