# Supplementary material for: Genomic Evidence for Sequestration of Influenza A Virus Lineages in Sea Duck Host Species
Source: Viruses. 2021 Jan 24;13(2):172. doi: 10.3390/v13020172 (PMC7911388; doi:10.3390/v13020172)
Supplement: Supplementary file 1 [file viruses-13-00172-s001.zip › supplemental file 1 NS segment]

#NEXUS
begin trees;
	tree tree_1 = [&R] (((('A/duck/Cambodia/b0116502/2017':1.0E-6,'A/duck/Cambodia/b0120501/2017':0.003918):0.057986,('A/northern_pintail/Alaska/911/2013':0.003335,'A/green_winged_teal/California/3722/2012':0.005891):0.011038):0.015404,(('A/mallard/Sweden/51548/2006':0.006609,'A/mallard/Sweden/101329/2009':0.006567):0.013962,(('A/Anas_platyrhynchos/Belgium/8295/2016':0.016111,(('A/chicken/Italy/322/2001':0.01077,'A/turkey/Italy/4580/1999':0.005361):0.001133,('A/Eurasian_wigeon/Netherlands/6/2007':0.008641,('A/greater_white_fronted_goose/Netherlands/6/2011':0.007343,'A/mallard_duck/Netherlands/18/2014':0.004476):0.005227):0.004664):0.00117):0.004158,('A/greylag_goose/Iceland/1459/2011':0.016073,('A/mallard_duck/Netherlands/76/2008':0.021548,('A/duck/Hunan/S1161/2010':0.011837,(('A/duck/Mongolia/593/2010':1.0E-6,('A/duck/Yangzhou/013/2008':1.0E-6,('A/chicken/Jiangxi/2369/2010':0.005195,'A/duck/Fujian/5448/2008':1.0E-6):0.003877):0.001285):0.006594,('A/whistling_swan/Shimane/580/2002':0.009371,('A/mallard_duck/Netherlands/13/2007':0.010644,('A/European_herring_gull/Netherlands/1/2006':0.006523,('A/mallard_duck/Netherlands/19/2007':0.006522,(('A/mallard_duck/Netherlands/7/2014':0.014948,'A/duck/Fujian/SD063/2017':0.008098):0.001065,('A/duck/Mongolia/499/2015':0.002582,'A/mallard/Sweden/80014/2008':0.007832):1.0E-6):0.001286):1.0E-6):0.002637):0.001192):0.001278):0.001334):0.002642):1.0E-6):0.001228):0.001021):0.014363):0.06887,((('A/yellow_billed_pintail/Chile/C14830/2016':0.001308,(('A/kelp_gull/Chile/C12395/2016':0.003876,'A/upland_goose/Chile/C10986/2016':1.0E-6):0.005185,('A/whimbrel/Chile/C9351/2016':0.001282,('A/mallard/Chile/C9763/2016':0.001281,'A/mallard/Chile/C14590/2016':0.001282):1.0E-6):1.0E-6):0.001264):0.002858,('A/rosy_billed_pochard/Argentina/CIP051_269/2007':0.04396,(('A/rosy_billed_pochard/Argentina/CIP051_557/2007':0.002754,('A/silver_teal/Argentina/CIP051_188/2011':0.008113,('A/yellow_billed_teal/Chile/C26822/2017':0.010869,'A/yellow_billed_pintail/Chile/1/2012':0.002398):0.003971):0.002581):0.001115,('A/yellow_billed_teal/Chile/12/2014':0.01738,('A/rosy_billed_pochard/Argentina/CIP051_575/2007':0.002667,('A/yellow_billed_pintail/Chile/C26936/2017':1.0E-6,('A/yellow_billed_teal/Chile/C25814/2017':0.001281,'A/mallard_duck/Chile/C23961/2017':1.0E-6):0.002572):0.018928):0.00125):0.001268):1.0E-6):0.016023):0.055986,(('A/chicken/Mexico/31381_7/1994':0.007163,((('A/chicken/Mexico/31381_3/1994':0.008271,'A/chicken/Hidalgo/28159_232/1994':0.002193):0.003841,('A/chicken/Chis/15224/1997':0.003511,('A/chicken/Guatemala/194573/2002':0.005524,('A/chicken/Veracruz/1433_1/2006':0.046792,('A/chicken/Ibaraki/1/2005':0.018799,'A/chicken/Durango/1433_10/2006':0.024038):0.003673):0.008694):0.002713):0.02013):0.00304,('A/chicken/Puebla/14587_644/1994':0.006498,('A/chicken/Jalisco/14589_660/1994':0.002631,('A/chicken/Queretaro/14588_19/1995':0.008025,(('A/chicken/Aguascalientes/IA13/2010':0.022645,'A/chicken/Mexico/1433_5/2005':0.013731):0.006523,(('A/chicken/Durango/1433_9/2006':0.003886,'A/yellow_headed_Amazon/California/500658/2007':0.008538):0.007395,('A/chicken/Hidalgo/1433_6/2005':0.001297,('A/chicken/Coahuila/1433_15/2006':0.00919,('A/chicken/Durango/1433_4/2005':0.003902,'A/chicken/Durango/1433_8/2005':0.005231):1.0E-6):0.002596):0.002638):0.002965):0.039683):0.001273):0.003817):0.001299):0.004718):0.016705,('A/Bufflehead/Wisconsin/17OS5831/2017':0.017755,('A/bufflehead/North_Carolina/NC6412_125/2005':0.019818,((('A/common_goldeneye/Wisconsin/10OS4202/2010':0.002632,('A/bufflehead/California/3118/2011':0.002589,('A/common_goldeneye/Wisconsin/11OS4503/2011':0.001286,'A/bufflehead/Wisconsin/11OS3570/2011':1.0E-6):1.0E-6):0.005235):0.002593,(('A/common_goldeneye/Wisconsin/16OS4144/2016':0.001288,'A/common_goldeneye/Wisconsin/16OS4147/2016':1.0E-6):0.005276,(('A/common_goldeneye/Wisconsin/16OS4242/2016':0.001298,('A/Common_Goldeneye/Wisconsin/18OS3389/2018':1.0E-6,'A/Common_Goldeneye/Wisconsin/18OS2962/2018':1.0E-6):0.001295):1.0E-6,(('A/Common_Goldeneye/Wisconsin/18OS3315/2018':1.0E-6,('A/common_goldeneye/Wisconsin/18OS3096/2018':1.0E-6,('A/Common_Goldeneye/Wisconsin/18OS3120/2018':1.0E-6,('A/Bufflehead/Wisconsin/18OS3297/2018':1.0E-6,'A/Common_Goldeneye/Wisconsin/18OS2949/2018':1.0E-6):1.0E-6):1.0E-6):0.001288):0.002586,(('A/common_goldeneye/Wisconsin/17OS5750/2017':0.002584,'A/common_goldeneye/Wisconsin/17OS5299/2017':0.003888):1.0E-6,('A/Common_Goldeneye/Wisconsin/18OS3317/2018':0.001292,(('A/Common_Goldeneye/Wisconsin/17OS5666/2017':1.0E-6,'A/Common_Goldeneye/Wisconsin/17OS5804/2017':1.0E-6):1.0E-6,('A/hooded_merganser/Wisconsin/17OS5556/2017':1.0E-6,'A/Common_Goldeneye/Wisconsin/17OS5560/2017':1.0E-6):0.001288):0.001288):1.0E-6):1.0E-6):0.002582):0.002587):0.005319):0.001272,((('A/Common_Goldeneye/Wisconsin/18OS2943/2018':1.0E-6,('A/Common_Goldeneye/Wisconsin/18OS3144/2018':1.0E-6,'A/Common_Goldeneye/Wisconsin/18OS3210/2018':1.0E-6):1.0E-6):0.003899,('A/Bufflehead/Wisconsin/18OS2095/2018':0.001296,('A/Common_Goldeneye/Wisconsin/18OS2961/2018':1.0E-6,(('A/bufflehead/Wisconsin/18OS3156/2018':1.0E-6,'A/common_goldeneye/Wisconsin/18OS3176/2018':1.0E-6):0.001292,(('A/Common_Goldeneye/Wisconsin/18OS2946/2018':1.0E-6,'A/Common_Goldeneye/Wisconsin/18O2145/2018':1.0E-6):0.001291,('A/common_goldeneye/Wisconsin/16OS4100/2016':0.002597,('A/common_goldeneye/Wisconsin/16OS4246/2016':0.001296,'A/Common_Goldeneye/Wisconsin/16OS3988/2016':1.0E-6):1.0E-6):0.005239):1.0E-6):1.0E-6):1.0E-6):1.0E-6):0.010534,('A/bufflehead/Illinois/14OS3567/2014':0.001286,('A/American_wigeon/California/LDC111/2014':1.0E-6,('A/bufflehead/Illinois/14OS3609/2014':0.00519,('A/lesser_scaup/Kentucky/AH0012935/2015':0.002584,(('A/turkey/Indiana/16_001571_6/2016':1.0E-6,('A/turkey/Indiana/16_001573_2/2016':1.0E-6,'A/turkey/Indiana/16_001574_2/2016':1.0E-6):1.0E-6):1.0E-6,('A/turkey/Indiana/16_001571_1/2016':0.001287,('A/turkey/Indiana/1403_1/2016':0.001289,('A/turkey/Indiana/16_001574_9/2016':1.0E-6,('A/turkey/Indiana/16_001403_2/2016':1.0E-6,('A/turkey/Indiana/16_001574_8/2016':1.0E-6,'A/turkey/Indiana/16_001403_1/2016':1.0E-6):1.0E-6):1.0E-6):1.0E-6):0.001287):1.0E-6):1.0E-6):0.001286):1.0E-6):1.0E-6):1.0E-6):0.001307):0.012389):0.021633):0.012003):0.042822):5.63E-4);
end;
