# Supplementary material for: Genomic Evidence for Sequestration of Influenza A Virus Lineages in Sea Duck Host Species
Source: Viruses. 2021 Jan 24;13(2):172. doi: 10.3390/v13020172 (PMC7911388; doi:10.3390/v13020172)
Supplement: Supplementary file 1 [file viruses-13-00172-s001.zip › supplemental file 2 PA segment]

#NEXUS
begin trees;
	tree tree_1 = [&R] (('A/mallard/Interior_Alaska/1/2007':0.037374,('A/blue_winged_teal/Texas/AI11_3139/2011':0.001982,'A/mallard/Wisconsin/10OS3166/2010':9.37E-4):0.025391):0.118269,('A/northern_shoveler/Interior_Alaska/7MP1766/2007':1.0E-6,(('A/northern_shoveler/Interior_Alaska/1/2007':9.71E-4,'A/northern_shoveler/Interior_Alaska/7MP1033/2007':1.0E-6):4.85E-4,('A/northern_pintail/Interior_Alaska/7MP1067R1/2007':0.001946,(('A/mallard/California/8035/2008':0.002556,('A/American_green_winged_teal/Interior_Alaska/11BM00304/2011':1.0E-6,'A/American_green_winged_teal/Interior_Alaska/11BM00293/2011':4.86E-4):0.008476):0.001425,(('A/northern_pintail/Ohio/12OS3183/2012':0.029927,((('A/mallard/California/3332/2012':0.002932,('A/mallard/California/3418/2012':9.73E-4,('A/mallard/California/3166/2012':4.84E-4,'A/mallard/California/3100/2012':1.0E-6):4.85E-4):4.91E-4):0.001454,('A/green_winged_teal/California/96/2012':0.002439,('A/American_green_winged_teal/Interior_Alaska/11BM03443/2011':1.0E-6,('A/northern_pintail/Alaska/622/2012':4.86E-4,('A/northern_pintail/Alaska/500/2012':1.0E-6,('A/northern_pintail/Alaska/303/2012':4.86E-4,('A/northern_pintail/Alaska/956/2012':1.0E-6,'A/northern_pintail/Alaska/679/2012':1.0E-6):4.86E-4):1.0E-6):1.0E-6):0.00195):1.0E-6):0.002494):0.010619,('A/mallard/Minnesota/Sg_01047/2008':0.004637,('A/northern_pintail/Texas/A00466052/2009':0.001975,('A/blue_winged_teal/Texas/AI10_3766/2010':1.0E-6,(('A/blue_winged_teal/Texas/AI10_3324/2010':9.71E-4,'A/blue_winged_teal/Texas/AI10_3272/2010':1.0E-6):1.0E-6,(('A/blue_winged_teal/Iowa/10OS2411/2010':9.75E-4,('A/blue_winged_teal/Louisiana/AI10_3483/2010':4.85E-4,'A/gadwall/Missouri/10MO095/2010':0.001955):9.78E-4):4.85E-4,(('A/blue_winged_teal/Texas/AI10_3345/2010':0.002444,('A/gadwall/Mississippi/11OS6085/2011':0.002961,'A/blue_winged_teal/Guatemala/CIP049H102_10/2011':0.00295):9.58E-4):1.0E-6,(('A/blue_winged_teal/Texas/AI10_3317/2010':0.001975,'A/blue_winged_teal/Texas/AI11_4849/2011':0.004465):4.61E-4,('A/blue_winged_teal/Texas/AI10_3848/2010':0.001956,('A/blue_winged_teal/Missouri/11OS2585/2011':9.73E-4,'A/blue_winged_teal/Texas/AI11_3107/2011':4.84E-4):0.001963):4.82E-4):1.0E-6):1.0E-6):4.85E-4):4.85E-4):0.006494):0.003835):0.003968):0.004389):0.002943,('A/northern_shoveler/Alaska/7MP1606/2007':4.85E-4,('A/northern_shoveler/California/HKWF608/2007':0.001948,((('A/northern_pintail/California/3452/2010':0.003431,('A/northern_pintail/California/3100/2011':0.006485,'A/northern_pintail/Interior_Alaska/10BM12603R0/2010':0.001491):4.58E-4):1.0E-6,('A/American_green_winged_teal/Interior_Alaska/10BM08222R0/2010':0.002445,('A/northern_pintail/Interior_Alaska/10BM07242R0/2010':0.001462,('A/blue_winged_teal/Guatemala/CIP049H110_04/2012':0.001964,('A/American_green_winged_teal/Mississippi/11OS98/2011':0.002508,'A/northern_shoveler/Guatemala/CIP049H104_69/2011':0.011067):4.08E-4):0.002477):0.001962):1.0E-6):1.0E-6,((('A/northern_pintail/Alaska/649/2011':0.002436,'A/northern_pintail/Alaska/40/2011':1.0E-6):9.7E-4,(('A/green_winged_teal/Alaska/816/2011':1.0E-6,'A/northern_pintail/Alaska/933/2011':9.71E-4):4.85E-4,('A/northern_pintail/Alaska/232/2011':4.85E-4,('A/northern_pintail/Alaska/351/2011':1.0E-6,'A/northern_pintail/Alaska/224/2011':4.85E-4):1.0E-6):9.71E-4):1.0E-6):0.004413,('A/northern_pintail/Alaska/490/2013':0.003467,(('A/cinnamon_teal/Idaho/UGAI16_1869/2016':0.003474,('A/northern_pintail/Ohio/17OS5380/2017':1.0E-6,'A/mallard/Ohio/17OS5361/2017':9.72E-4):0.006027):0.00294,('A/gadwall/California/1711V/2013':0.001462,(('A/mallard/Oregon/AH0038704/2015':4.86E-4,'A/mallard/Oregon/AH0038721/2015':1.0E-6):0.004921,('A/mallard/Southcentral_Alaska/12ML00977/2014':0.001974,(('A/common_goldeneye/Wisconsin/16OS4147/2016':0.001462,(('A/common_goldeneye/Wisconsin/16OS4100/2016':4.91E-4,('A/common_goldeneye/Wisconsin/16OS4246/2016':1.0E-6,'A/Common_Goldeneye/Wisconsin/16OS3988/2016':4.87E-4):1.0E-6):4.87E-4,(('A/Common_Goldeneye/Wisconsin/18OS3317/2018':1.0E-6,('A/Common_Goldeneye/Wisconsin/18OS3395/2018':1.0E-6,'A/Common_Goldeneye/Wisconsin/18OS3389/2018':1.0E-6):4.87E-4):0.005931,('A/common_goldeneye/Wisconsin/17OS5750/2017':0.002467,('A/Common_Goldeneye/Wisconsin/18OS2962/2018':0.001965,('A/Bufflehead/Wisconsin/17OS5831/2017':0.023296,(('A/Common_Goldeneye/Wisconsin/17OS5804/2017':1.0E-6,'A/Common_Goldeneye/Wisconsin/17OS5666/2017':1.0E-6):1.0E-6,('A/hooded_merganser/Wisconsin/17OS5556/2017':4.87E-4,'A/Common_Goldeneye/Wisconsin/17OS5560/2017':1.0E-6):4.87E-4):1.0E-6):9.81E-4):9.73E-4):0.001475):1.0E-6):4.94E-4):0.003453,(('A/long_tailed_duck/Wisconsin/16OS4632/2016':0.009667,(('A/long_tailed_duck/Wisconsin/16OS5291/2016':0.001444,'A/long_tailed_duck/Wisconsin/16OS4707/2016':0.00249):0.005538,('A/ruddy_turnstone/New_Jersey/UGAI16_2139/2016':0.002445,('A/semipalmated_sandpiper/Delaware_Bay/327/2016':4.87E-4,(('A/ruddy_turnstone/New_Jersey/UGAI16_1498/2016':4.86E-4,'A/ruddy_turnstone/New_Jersey/UGAI16_1522/2016':0.003926):1.0E-6,('A/ruddy_turnstone/New_Jersey/UGAI16_1294/2016':1.0E-6,'A/sanderling/Delaware_Bay/519/2016':1.0E-6):1.0E-6):1.0E-6):1.0E-6):9.22E-4):0.001471):0.001573,(('A/ruddy_turnstone/New_Jersey/UGAI17_1978/2017':4.87E-4,('A/ruddy_turnstone/New_Jersey/UGAI17_2983/2017':4.87E-4,('A/ruddy_turnstone/New_Jersey/UGAI17_2081/2017':4.87E-4,'A/ruddy_turnstone/New_Jersey/UGAI17_2002/2017':1.0E-6):1.0E-6):1.0E-6):0.013054,('A/ruddy_turnstone/New_Jersey/UGAI16_1276/2016':0.002604,('A/ruddy_turnstone/New_Jersey/UGAI16_1318/2016':1.0E-6,('A/ruddy_turnstone/New_Jersey/UGAI16_1261/2016':0.007141,('A/Mallard_Duck/Ohio/16OS0847/2016':0.033369,'A/Common_Goldeneye/Wisconsin/18OS2951/2018':0.026277):0.01607):0.004949):0.015317):0.00675):0.001424):0.007545):0.002499):9.66E-4):1.0E-6):1.0E-6):0.002965):0.001452):1.0E-6):0.001949):1.0E-6):9.85E-4):0.001405):0.001057):1.0E-6):0.007034):0.056936);
end;
