# Supplementary material for: Genomic Evidence for Sequestration of Influenza A Virus Lineages in Sea Duck Host Species
Source: Viruses. 2021 Jan 24;13(2):172. doi: 10.3390/v13020172 (PMC7911388; doi:10.3390/v13020172)
Supplement: Supplementary file 1 [file viruses-13-00172-s001.zip › supplemental file 3 MP segment]

#NEXUS
begin trees;
	tree tree_1 = [&R] ('A/mallard/Interior_Alaska/2/2007':0.035902,('A/cinnamon_teal/California/44287_234/2007':0.001932,(((('A/mallard/California/AKS478/2007':0.001136,('A/greater_white_fronted_goose/California/HKWF446C/2007':0.001136,('A/northern_shoveler/California/HKWF608/2007':1.0E-6,'A/northern_shoveler/California/HKWF592C/2007':1.0E-6):1.0E-6):1.0E-6):0.007033,('A/mallard/West_Virginia/AH0077733/2016':0.002283,(('A/American_green_winged_teal/Ohio/13OS2106/2013':1.0E-6,'A/blue_winged_teal/Ohio/13OS3827/2013':0.001135):0.002283,('A/American_green_winged_teal/Wisconsin/2743/2009':0.002353,('A/long_tailed_duck/Wisconsin/18OS3407/2018':1.0E-6,'A/long_tailed_duck/Wisconsin/18OS2983/2018':1.0E-6):0.013163):0.001079):1.0E-6):0.002324):0.001118,(('A/swan/BC/2045/2008':0.004671,('A/northern_shoveler/Interior_Alaska/9BM1447R2/2009':0.003452,('A/American_green_winged_teal/Alaska/137946/2009':0.003451,'A/northern_pintail/California/3466/2010':0.004623):0.001123):0.003515):0.001285,(('A/northern_pintail/Interior_Alaska/8MP0213R2/2008':1.0E-6,('A/northern_pintail/Interior_Alaska/8BM2082/2008':0.00461,('A/mallard/Interior_Alaska/8BM3061/2008':0.002275,'A/mallard/Interior_Alaska/8BM3584R1/2008':1.0E-6):0.001134):1.0E-6):0.001236,('A/common_goldeneye/Wisconsin/16OS4147/2016':0.002278,(('A/common_goldeneye/Wisconsin/16OS4246/2016':1.0E-6,'A/common_goldeneye/Wisconsin/16OS4100/2016':0.001139):1.0E-6,('A/common_goldeneye/Wisconsin/17OS5299/2017':0.002279,'A/Common_Goldeneye/Wisconsin/18OS3317/2018':0.00113):0.001147):1.0E-6):0.010521):0.004719):9.75E-4):0.002298,(((('A/blue_winged_teal/Alberta/387/2007':0.002311,'A/American_green_winged_teal/Interior_Alaska/10BM16586R0/2010':0.002293):0.003467,('A/ring_necked_duck/Minnesota/Sg_00066/2007':0.001136,(('A/gadwall/Minnesota/Sg_00044/2007':1.0E-6,'A/American_green_winged_teal/Manitoba/23884/2007':1.0E-6):1.0E-6,('A/blue_winged_teal/Minnesota/Sg_00037/2007':0.001136,('A/blue_winged_teal/Missouri/A00624483/2008':0.006938,'A/blue_winged_teal/Texas/Sg_00077/2007':0.00228):1.0E-6):1.0E-6):1.0E-6):0.002281):1.0E-6,('A/green_winged_teal/California/JN1114/2006':0.002281,('A/northern_shoveler/California/HKWF569/2007':0.004592,(('A/green_winged_teal/Iowa/463990_3/2006':1.0E-6,(('A/blue_winged_teal/Guatemala/CIP049H109_15/2012':0.008403,'A/mallard/Missouri/220/2009':0.005887):0.003399,('A/blue_winged_teal/Alberta/366/2007':0.002282,'A/cinnamon_teal/California/44287_659/2007':0.001156):0.002282):1.0E-6):0.001136,('A/green_winged_teal/Mexico_Sonora/829/2009':0.005755,(('A/mallard/California/20385_002/2007':0.004588,'A/American_wigeon/Mexico_Sonora/769/2008':1.0E-6):0.001135,('A/mallard/California/10064/2008':1.0E-6,('A/northern_shoveler/California/8675/2008':0.002279,'A/American_green_winged_teal/Alaska/98313/2008':0.001135):1.0E-6):1.0E-6):1.0E-6):0.001135):1.0E-6):0.003434):1.0E-6):0.001137,(('A/mallard/Maryland/10OS2271/2010':0.005841,('A/northern_shoveler/Interior_Alaska/9BM12298R0/2009':0.001136,(('A/northern_pintail/Interior_Alaska/9BM12647R0/2009':0.001136,'A/mallard/Interior_Alaska/9BM12285R0/2009':0.001136):1.0E-6,(('A/American_green_winged_teal/Interior_Alaska/10BM07573R0/2010':1.0E-6,('A/northern_pintail/Interior_Alaska/9BM12700R0/2009':0.001136,'A/northern_pintail/Interior_Alaska/9BM10819R0/2009':0.001136):1.0E-6):1.0E-6,('A/northern_pintail/Interior_Alaska/9BM8583R0/2009':0.001136,('A/American_green_winged_teal/Alaska/137930/2009':1.0E-6,('A/American_green_winged_teal/Mississippi/11OS250/2011':0.001136,'A/American_green_winged_teal/Mississippi/11OS259/2011':1.0E-6):0.001136):0.001136):1.0E-6):1.0E-6):1.0E-6):0.002303):0.002293,(('A/cinnamon_teal/Mexico/2817/2006':0.003437,'A/Mallard/Maine/A00198555/2007':0.003434):1.0E-6,(('A/green_winged_teal/Louisiana/Sg_00090/2007':0.002282,('A/mallard/Minnesota/AI06_1027/2006':0.001139,('A/mallard/Minnesota/AI06_962/2006':0.002285,('A/red_headed_duck/Minnesota/Sg_00123/2007':0.00359,('A/waterfowl/Minnesota/459675/2006':0.002287,(('A/mallard/Alberta/128/2006':0.001139,'A/goose/MB/428/2006':0.003444):1.0E-6,('A/wild_bird/Minnesota/459254_5/2006':0.00114,'A/blue_winged_teal/North_Dakota/Sg_00735/2008':0.00696):1.0E-6):1.0E-6):0.001136):0.001148):1.0E-6):0.00229):1.0E-6,(('A/mallard/Interior_Alaska/11BM02987/2011':0.001137,('A/mallard/Interior_Alaska/11GS00015/2011':0.001137,(('A/mallard/Arkansas/12OS140/2012':0.001134,'A/American_green_winged_teal/Mississippi/12OS191/2012':1.0E-6):1.0E-6,('A/mallard/California/3046/2012':1.0E-6,'A/mallard/California/3118/2012':0.004602):0.003425):0.008133):1.0E-6):0.001137,(('A/mallard/California/6524/2008':0.003461,'A/green_winged_teal/Minnesota/Sg_00820/2008':0.001144):0.001138,(('A/American_green_winged_teal/Interior_Alaska/7MP1651/2007':0.001137,'A/Canada_goose/BC/3752/2007':0.0046):1.0E-6,(('A/northern_pintail/Interior_Alaska/8BM3723/2008':1.0E-6,((('A/mallard/Alberta/66/2007':0.001137,'A/mallard/California/8843/2008':0.002282):1.0E-6,('A/northern_shoveler/California/HKWF1370/2007':0.003438,('A/American_green_winged_teal/Alaska/137884/2009':1.0E-6,'A/American_green_winged_teal/Alaska/137962/2009':0.001137):0.001137):1.0E-6):1.0E-6,(('A/northern_shoveler/California/HKWF979/2007':0.002285,'A/green_winged_teal/California/AKS1370/2008':0.001131):0.001153,(('A/mallard/Interior_Alaska/8BM3627R1/2008':0.002282,('A/mallard/Interior_Alaska/7MP1050R1/2007':0.001136,'A/mallard/Alaska/7MP1028/2007':1.0E-6):1.0E-6):0.003436,('A/mallard/Interior_Alaska/7MP0172/2007':0.003455,('A/northern_pintail/Interior_Alaska/8BM3736/2008':0.001155,'A/mallard/California/11095/2008':0.004617):1.0E-6):0.001119):1.0E-6):1.0E-6):1.0E-6):1.0E-6,(('A/greater_white_fronted_goose/California/10936/2008':0.002283,('A/green_winged_teal/Interior_Alaska/8BM3706/2008':0.001137,'A/northern_pintail/Interior_Alaska/8BM3700/2008':1.0E-6):0.001137):1.0E-6,('A/duck/Interior_Alaska/7MP1582/2007':0.002283,(('A/blue_winged_teal/Louisiana/AI10_3481/2010':0.002282,'A/American_green_winged_teal/Alaska/88857/2008':0.003436):1.0E-6,(('A/green_winged_teal/Texas/AI11_3781/2011':0.004647,'A/blue_winged_teal/Louisiana/AI09_5234/2009':0.002321):0.001115,('A/northern_shoveler/Wisconsin/10OS3226/2010':0.001136,(('A/blue_winged_teal/Iowa/13OS2345/2013':0.00228,'A/blue_winged_teal/Guatemala/CIP049_H116_50/2013':0.001136):1.0E-6,((('A/blue_winged_teal/Louisiana/AI10_3543/2010':0.003445,'A/mallard/Ohio/11OS2216/2011':0.004592):1.0E-6,('A/northern_shoveler/Guatemala/CIP049H104_69/2011':0.005783,'A/mallard/Missouri/10MO0333/2010':0.00228):1.0E-6):1.0E-6,(('A/American_green_winged_teal/Mississippi/11OS257/2011':0.001136,('A/blue_winged_teal/Texas/AI11_3720/2011':0.005761,('A/mallard/California/3134/2010':0.002293,'A/blue_winged_teal/Texas/AI12_3737/2012':0.004636):0.00114):1.0E-6):1.0E-6,(('A/northern_shoveler/Illinois/10OS3619/2010':0.002281,('A/bufflehead/Wisconsin/10OS3214/2010':0.002277,'A/mallard/Wisconsin/10OS3171/2010':1.0E-6):0.002282):1.0E-6,(('A/blue_winged_teal/Illinois/11OS4176/2011':1.0E-6,'A/green_winged_teal/Guatemala/CIP049H114_76/2013':0.001136):0.001136,('A/ruddy_turnstone/New_Jersey/AI11_965/2011':0.001136,('A/ruddy_turnstone/New_Jersey/AI11_867/2011':0.001135,'A/ruddy_turnstone/New_Jersey/AI11_871/2011':0.001135):1.0E-6):0.00228):1.0E-6):1.0E-6):1.0E-6):1.0E-6):1.0E-6):0.002281):1.0E-6):0.001137):1.0E-6):1.0E-6):1.0E-6):1.0E-6):0.001137):1.0E-6):1.0E-6):1.0E-6):0.001137):1.0E-6):0.002694):0.011268);
end;
