# Supplementary material for: Genomic Evidence for Sequestration of Influenza A Virus Lineages in Sea Duck Host Species
Source: Viruses. 2021 Jan 24;13(2):172. doi: 10.3390/v13020172 (PMC7911388; doi:10.3390/v13020172)
Supplement: Supplementary file 1 [file viruses-13-00172-s001.zip › supplemental file 4 PB2 segment]

#NEXUS
begin trees;
	tree tree_1 = [&R] ('A/Green_Winged_Teal/California/D1716657/2017':0.049064,('A/blue_winged_teal/Guatemala/CIP049H109_38/2012':0.002988,(('A/northern_pintail/Alaska/232/2011':0.010822,(('A/northern_shoveler/Mississippi/12OS231/2012':0.001321,('A/wood_duck/Wisconsin/11OS3443/2011':0.002206,(('A/mallard/Wisconsin/11OS3468/2011':8.82E-4,'A/blue_winged_teal/Illinois/12OS2929/2012':0.003105):4.39E-4,('A/American_green_winged_teal/Wisconsin/11OS3425/2011':0.001763,'A/mallard/Maryland/11OS3818/2012':0.001764):1.0E-6):0.001764):1.0E-6):1.0E-6,('A/American_green_winged_teal/Wisconsin/12OS4536/2012':0.003541,((('A/Common_Goldeneye/Wisconsin/16OS3988/2016':0.007733,(('A/common_goldeneye/Wisconsin/16OS4100/2016':1.0E-6,'A/common_goldeneye/Wisconsin/16OS4246/2016':1.0E-6):0.003545,('A/Common_Goldeneye/Wisconsin/18OS3317/2018':0.00591,('A/common_goldeneye/Wisconsin/17OS5750/2017':8.81E-4,('A/common_goldeneye/Wisconsin/17OS5299/2017':0.001766,('A/Common_Goldeneye/Wisconsin/18OS2962/2018':0.00312,('A/Common_Goldeneye/Wisconsin/18OS2961/2018':0.002668,'A/Bufflehead/Wisconsin/18OS2095/2018':0.001331):0.001787):4.27E-4):1.0E-6):0.002663):1.0E-6):0.00173):0.004896,('A/blue_winged_teal/Lousiana/UGAI14_1009/2014':0.003997,('A/blue_winged_teal/Louisiana/UGAI14_842/2014':0.003096,(('A/ruddy_turnstone/New_Jersey/UGAI15_3851/2015':4.45E-4,('A/ruddy_turnstone/New_Jersey/UGAI15_3154/2015':1.0E-6,'A/ruddy_turnstone/New_Jersey/UGAI15_4229/2015':8.82E-4):4.36E-4):0.004947,(('A/duck/Pennsylvania/15_030188_1/2015':0.003141,'A/mallard/Idaho/AH0011522/2015':0.002203):0.003156,('A/northern_shoveler/Texas/AH0056519/2016':0.003118,('A/mallard/Kentucky/AH0051797/2016':8.8E-4,'A/mallard/Kentucky/AH0051806/2016':1.0E-6):0.002667):0.002696):4.02E-4):0.003125):1.0E-6):0.002308):0.003616,(('A/blue_winged_teal/Lousiana/UGAI14_0817/2014':0.002212,('A/blue_winged_teal/Louisiana/UGAI14_282/2014':0.003553,('A/blue_winged_teal/Louisiana/UGAI14_3733/2014':8.86E-4,'A/blue_winged_teal/Texas/UGAI14_3781/2014':0.001323):0.002225):8.84E-4):4.26E-4,((('A/ruddy_turnstone/New_Jersey/UGAI14_1147/2014':1.0E-6,'A/ruddy_turnstone/New_Jersey/UGAI14_1343/2014':4.4E-4):4.4E-4,('A/ruddy_turnstone/New_Jersey/UGAI14_1657/2014':1.0E-6,('A/ruddy_turnstone/Delaware_Bay/600/2014':0.001769,('A/ruddy_turnstone/Delaware_Bay/537/2014':1.0E-6,'A/ruddy_turnstone/Delaware_Bay/551/2014':4.4E-4):4.39E-4):4.41E-4):1.0E-6):4.4E-4,('A/ruddy_turnstone/New_Jersey/UGAI14_1941/2014':4.4E-4,('A/ruddy_turnstone/New_Jersey/UGAI14_1840/2014':4.4E-4,((('A/ruddy_turnstone/Delaware_Bay/151/2014':1.0E-6,'A/ruddy_turnstone/New_Jersey/UGAI14_1347/2014':1.0E-6):1.0E-6,('A/ruddy_turnstone/New_Jersey/UGAI14_1837/2014':4.4E-4,('A/ruddy_turnstone/Delaware_Bay/163/2014':1.0E-6,('A/semipalmated_sandpiper/Delaware_Bay/202/2014':0.001322,'A/ruddy_turnstone/Delaware_Bay/516/2014':4.4E-4):1.0E-6):4.4E-4):1.0E-6):1.0E-6,('A/ruddy_turnstone/Delaware_Bay/195/2014':8.81E-4,('A/ruddy_turnstone/New_Jersey/UGAI14_1537/2014':0.001323,(('A/ruddy_turnstone/Delaware_Bay/525/2014':1.0E-6,(('A/ruddy_turnstone/New_Jersey/UGAI14_1172/2014':4.4E-4,'A/ruddy_turnstone/New_Jersey/UGAI14_1639/2014':4.4E-4):1.0E-6,('A/slaty_backed_gull/Delaware_Bay/101/2014':1.0E-6,'A/ruddy_turnstone/New_Jersey/UGAI14_1339/2014':1.0E-6):1.0E-6):1.0E-6):1.0E-6,('A/ruddy_turnstone/New_Jersey/UGAI14_1868/2014':4.4E-4,(('A/ruddy_turnstone/Delaware_Bay/147/2014':4.4E-4,'A/ruddy_turnstone/Delaware_Bay/555/2014':1.0E-6):1.0E-6,('A/ruddy_turnstone/New_Jersey/UGAI14_1895/2014':1.0E-6,'A/ruddy_turnstone/Delaware_Bay/582/2014':1.0E-6):4.4E-4):4.4E-4):1.0E-6):1.0E-6):4.4E-4):1.0E-6):1.0E-6):4.4E-4):1.0E-6):0.003115):0.002331):0.00482):1.0E-6):1.0E-6):0.001321,('A/blue_winged_teal/Guatemala/CIP049H109_86/2012':0.003543,(('A/bufflehead/California/4935/2012':8.95E-4,'A/green_winged_teal/California/514/2013':8.81E-4):4.39E-4,((('A/blue_winged_teal/Texas/UGAI15_5684/2015':0.009122,'A/green_winged_teal/Missouri/15OS6705/2015':0.007301):2.96E-4,(('A/mallard/Minnesota/UGAI15_6540/2015':0.006247,(('A/American_green_winged_teal/Texas/AH0057366/2016':0.00583,'A/cinnamon_teal/Utah/AH0067154/2015':0.00447):0.002262,(('A/mallard/Alberta/412/2017':0.004381,'A/Green_Winged_Teal/California/D1615825/2016':0.003669):5.29E-4,('A/green_winged_teal/California/UCD1370/2016':0.001903,('A/mallard/Idaho/UGAI16_1957/2016':8.79E-4,('A/mallard/Idaho/UGAI16_1941/2016':4.39E-4,'A/mallard/Idaho/UGAI16_1962/2016':1.0E-6):1.0E-6):3.01E-4):0.001883):0.007447):0.001298):1.0E-6,('A/northern_shoveler/Nevada/AH0009328/2015':0.004895,('A/American_green_winged_teal/California/AH0010595/2015':8.83E-4,('A/northern_pintail/California/AH0011948/2015':4.39E-4,(('A/American_green_winged_teal/AH0003731/2015':4.39E-4,('A/northern_shoveler/California/AH0007019/2014':4.39E-4,'A/Northern_shoveler/Utah/AH0007941/2014':1.0E-6):4.39E-4):1.0E-6,(('A/cinnamon_teal/New_Mexico/AH0013653/2015':0.00132,'A/turkey/California/8199/2015':4.39E-4):1.0E-6,('A/American_green_winged_teal/Utah/AH0021680/2015':0.003537,('A/northern_shoveler/California/LDC366/2015':1.0E-6,'A/American_green_winged_teal/California/AH0011959/2015':1.0E-6):4.39E-4):1.0E-6):1.0E-6):1.0E-6):4.37E-4):0.002656):1.0E-6):1.0E-6):8.76E-4,('A/American_Green_winged_Teal/Mississippi/18OS3718/2018':0.004456,('A/mallard/Alberta/477/2015':8.8E-4,(('A/Northern_Shoveler/California/D1715961/2017':0.005785,('A/blue_winged_teal/Missouri/17OS3155/2017':0.001784,(('A/common_goldeneye/Wisconsin/18OS3176/2018':4.4E-4,'A/bufflehead/Wisconsin/18OS3156/2018':4.4E-4):0.001801,('A/Common_Goldeneye/Wisconsin/18OS3095/2018':4.4E-4,(('A/Greater_Scaup/Wisconsin/18OS2140/2018':4.4E-4,'A/Common_Goldeneye/Wisconsin/18O2145/2018':1.0E-6):8.81E-4,('A/Common_Goldeneye/Wisconsin/18OS2946/2018':1.0E-6,'A/Common_Goldeneye/Wisconsin/18OS3390/2018':1.0E-6):1.0E-6):1.0E-6):0.006282):3.93E-4):0.004911):1.0E-6,((('A/mallard/Alberta/529/2017':1.0E-6,'A/mallard/Alberta/70/2017':1.0E-6):0.003153,((('A/Mallard/Wisconsin/18OS3328/2018':0.002663,'A/Mallard/Missouri/18OS2459/2018':0.001326):8.77E-4,('A/Common_Goldeneye/Wisconsin/18OS3210/2018':8.79E-4,'A/Common_Goldeneye/Wisconsin/18OS2943/2018':1.0E-6):0.001779):0.002685,('A/chicken/California/B1801923/2018':8.84E-4,(('A/turkey/California/B1801739_3.4/2018':1.0E-6,'A/Turkey/California/B1801739/2018':1.0E-6):4.39E-4,('A/Turkey/California/B1801783/2018':4.39E-4,'A/Turkey/California/B1801968/2018':0.001763):1.0E-6):4.37E-4):0.003119):0.001776):0.001319,('A/mallard/Alberta/363/2018':0.007615,((('A/emperor_goose/Alaska/UGAI15_8432/2015':4.4E-4,'A/emperor_goose/Alaska/UGAI15_8440/2015':1.0E-6):1.0E-6,(('A/emperor_goose/Alaska/UGAI15_8463/2015':4.4E-4,('A/emperor_goose/Alaska/UGAI15_8444/2015':1.0E-6,'A/emperor_goose/Alaska/UGAI15_8435/2015':1.0E-6):1.0E-6):4.4E-4,('A/emperor_goose/Alaska/UGAI15_8446/2015':1.0E-6,('A/emperor_goose/Alaska/UGAI16_1568/2016':0.002208,'A/emperor_goose/Alaska/UGAI15_8436/2015':4.4E-4):1.0E-6):1.0E-6):4.4E-4):0.001327,(('A/mallard/Alaska/16_041335_1/2016':4.4E-4,(('A/American_green_winged_teal/Alaska/16_039026_3/2016':1.0E-6,'A/American_green_winged_teal/Alaska/16_039026_4/2016':1.0E-6):1.0E-6,('A/emperor_goose/Alaska/16_041335_20/2016':0.001322,('A/emperor_goose/Alaska/17_004479_2/2016':4.4E-4,'A/emperor_goose/Alaska/17_004479_1/2016':1.0E-6):0.002211):1.0E-6):1.0E-6):1.0E-6,(('A/northern_pintail/Alaska/16_041335_16/2016':1.0E-6,'A/northern_pintail/Alaska/16_041335_18/2016':4.4E-4):4.4E-4,(('A/northern_pintail/Alaska/16_041335_11/2016':1.0E-6,'A/northern_pintail/Alaska/16_041335_17/2016':1.0E-6):1.0E-6,('A/northern_pintail/Alaska/16_041335_12/2016':1.0E-6,('A/northern_pintail/Alaska/16_041335_13/2016':1.0E-6,('A/northern_pintail/Alaska/16_041335_9/2016':1.0E-6,'A/northern_pintail/Alaska/16_041335_8/2016':1.0E-6):1.0E-6):1.0E-6):4.4E-4):1.0E-6):0.001765):0.003105):4.4E-4):4.37E-4):1.0E-6):1.0E-6):4.25E-4):0.001791):0.003562):1.0E-6):1.0E-6):0.006444):0.018688);
end;
