# Supplementary material for: Genomic Evidence for Sequestration of Influenza A Virus Lineages in Sea Duck Host Species
Source: Viruses. 2021 Jan 24;13(2):172. doi: 10.3390/v13020172 (PMC7911388; doi:10.3390/v13020172)
Supplement: Supplementary file 1 [file viruses-13-00172-s001.zip › supplemental file 5 eurasian NS segment]

#NEXUS
begin trees;
	tree tree_1 = [&R] (((('A/mallard_duck/Netherlands/8/1999':0.008905,'A/chicken/Jiangxi/6717/2013':0.016594):0.014122,(('A/long_tailed_duck/Wisconsin/16OS4707/2016':0.003613,'A/Long_tailed_Duck_/Wisconsin/18OS2996/2018':0.008937):0.019335,('A/common_eider/Maine/505/2011':0.008869,('A/long_tailed_duck/Wisconsin/10OS3919/2010':0.008028,('A/long_tailed_duck/Wisconsin/10OS4225/2010':1.0E-6,'A/mallard/Wisconsin/10OS3941/2010':1.0E-6):0.009607):0.002727):0.007141):0.020906):0.03403,(('A/quail/Hong_Kong/1721_20/99':0.003686,'A/quail/Hong_Kong/1721_30/99':1.0E-6):0.010014,(('A/goose/Vietnam/3/05':0.001224,('A/duck/Vietnam/1/2005':1.0E-6,'A/duck/Vietnam/8/05':0.001226):1.0E-6):0.008693,((('A/parakeet/Chiba/1/97':1.0E-6,'A/parakeet/Narita/92A/98':0.00368):0.005061,('A/Teal/Hong_Kong/W312/97':1.0E-6,('A/Guinea_Fowl/Hong_Kong/WF10/1999':0.00742,('A/pheasant/Hong_Kong/SH39/99':0.001224,('A/quail/Hong_Kong/G1/1997':0.001223,'A/chukka/Hong_Kong/FY295/00':0.003692):1.0E-6):1.0E-6):0.00245):0.007461):0.002462,(('A/chicken/Guangxi/KMIII/1999':0.001222,'A/chicken/Guangxi/10/99':1.0E-6):0.00255,('A/quail/Hong_Kong/SF595/00':0.002378,('A/Chinese_Hwamei/Vietnam/38/2006':0.01287,('A/quail/Zhejiang/2A2/2013':0.018272,('A/chicken/Hong_Kong/NT10/2011':0.005036,'A/Chinese_francolin/Guangxi/B7/2010':0.004981):0.002126):0.008105):0.022617):0.006354):0.004901):1.0E-6):1.0E-6):0.032706):0.004766,('A/Duck/Nanjing/1/97':0.007311,(('A/chicken/Shandong/1/2008':0.005113,('A/pigeon/Nanchang/2_0461/2000':0.019792,('A/chicken/Nanchang/4_301/2001':0.032398,'A/chicken/Hebei/31/00':0.010857):0.001506):0.001353):0.006309,('A/chicken/Shanghai/5/2003':0.033293,('A/Chicken/Shanghai/F/98':0.002437,(('A/chicken/Vietnam/HU8_1720/2017':0.025054,'A/chicken/VungTau/0189/2014':0.010255):0.03341,(('A/duck/Guangxi/NN/2006':0.00728,(('A/chicken/Wenzhou/278/2013':0.01774,('A/chicken/Shaanxi/xa0414/2013':0.010209,'A/chicken/Shaoxing/2414/2013':0.014116):0.005137):0.002693,('A/chicken/Jiangxi/8209/2013':0.010098,('A/chicken/Zhejiang/JX42/2012':0.003725,('A/chicken/Suzhou/4837/2013':0.002586,(('A/chicken/Jiangxi/15520/2014':0.002476,'A/chicken/Jiangxi/13537/2014':0.002484):0.002482,(('A/chicken/Tibet/S3268/2017':0.012628,('A/chicken/Jiangxi/14512/2014':0.004987,'A/chicken/Zhejiang/3C9/2014':0.002475):0.001242):1.0E-6,('A/chicken/Guangxi/C227/2015':0.002466,('A/chicken/Vietnam/HU9_549/2018':0.013898,('A/chicken/Jiangsu/JT156/2016':0.008936,'A/chicken/Vietnam/HU9_506/2018':0.008994):0.006222):1.0E-6):0.001241):1.0E-6):0.007542):1.0E-6):0.001255):0.005092):0.016032):0.007894,(('A/common_teal/Nanji/NJ_101/2014':0.006455,'A/chicken/Zhejiang/C50/2013':0.00618):0.006749,('A/chicken/Shandong/2552/2009':0.004951,(('A/chicken/Shanghai/C2/2012':0.011325,('A/chicken/Jiangxi/8281/2013':0.00804,'A/chicken/Wenzhou/HAYXLG01/2015':0.021118):7.05E-4):1.0E-6,('A/chicken/Hebei/B5/2010':0.007458,('A/chicken/Jiangxi/17/2011':0.004935,(('A/chicken/Dongguan/3550/2013':0.010014,'A/chicken/Hong_Kong/FY105W/2012':0.009984):0.001245,('A/chicken/Viet_Nam/LS_1754/2013':0.008711,((('A/chicken/Jiangxi/18470/2014':0.001228,'A/chicken/Sichuan/SIC36/2014':0.001233):0.002478,('A/chicken/Jiangxi/36247/2013':0.001289,('A/chicken/Jiangxi/23773/2013':0.001225,'A/chicken/Jiangxi/S3581/2013':0.002455):1.0E-6):0.002462):0.002477,(('A/chicken/Viet_Nam/2PH2/2017':0.015493,'A/chicken/Viet_Nam/HN_2627/2016':0.014137):0.003582,('A/chicken/Shenzhen/3780/2013':0.006199,(('A/chicken/Jiangxi/1243/2014':0.017883,'A/chicken/Shenzhen/2110/2013':0.004945):1.0E-6,('A/chicken/Shenzhen/2121/2013':0.002456,('A/chicken/Dongguan/1009/2014':0.004981,'A/chicken/Dongguan/1619/2014':0.003761):0.002433):1.0E-6):1.0E-6):0.002456):1.0E-6):1.0E-6):0.002471):1.0E-6):0.001224):1.0E-6):0.001249):7.77E-4):0.009119):0.002534):0.010897):0.007703):0.003649):0.001385):0.015626);
end;
